# Supplementary material for: Phase transitions in natural C-O-H-N-S fluid inclusions - implications for gas mixtures and the behavior of solid H2S at low temperatures
Source: Nat Commun. 2021 Nov 30;12:6975. doi: 10.1038/s41467-021-27269-6 (PMC8633383; doi:10.1038/s41467-021-27269-6)
Supplement: Supplementary file 2 — Source Data [file 41467_2021_27269_MOESM2_ESM.xlsx]

## Sheet: Source Data - Figure 9a
Source Data
Paper: Sośnicka M. and Lüders V. Phase transitions in natural C-O-H-N-S fluid inclusions - implications for gas mixtures and the behavior of solid H2S at low temperatures
Fluid inclusion number: P1a-fi10 (FIA1)
Temperature	Wavenumber (cm-1)
(°C)	gas H2S	liquid H2S	solid H2S-α	solid H2S-β	solid H2S-γ
20	2602.28
10	2602.23
0	2602.19
-10	2602.08
-20	2601.83
-30	2601.63	2592.9
-40	2603.43	2592.7
-50	2604.47	2591.56
-60	2605.77	2589.2
-70	2607.37	2583.82
-80		2580.42
-90		2577.75
-100			2559.72
-110			2558.26
-120			2556.92
-130			2555.34
-140			2553.88
-150				2549.4
-160				2547.29
-170					2523.4
-180					2522.42
-190					2521.63

## Sheet: Source Data - Figure 9b
Source Data
Paper: Sośnicka M. and Lüders V. Phase transitions in natural C-O-H-N-S fluid inclusions - implications for gas mixtures and the behavior of solid H2S at low temperatures
Fluid inclusion number: P1a-fi10 (FIA1)
Temperature	Wavenumber (cm-1)
(°C)	gas CH4	liquid CH4	solid CH4
20	2911.2
0	2911.05
-10	2911
-20	2910.95
-40	2911.49
-70	2913.47	2908.48
-100	2915.3	2907.99
-130	2916.25	2906.84
-160	2916.64	2905.72
-190	2916.69		2904.45

## Sheet: Source Data-SupplementaryTable1
Source Data
Paper: Sośnicka M. and Lüders V. Phase transitions in natural C-O-H-N-S fluid inclusions - implications for gas mixtures and the behavior of solid H2S at low temperatures
chip P1 (FIA1)									chip P4 (FIA2)
Fluid inclusion:	P1-fi1A	P1a-fi10	gafi2	flinc3	flinc4	flinc5	Median	σ	P4-fi1B
Bulk compositions (mole fractions) measured in homogeneous inclusion fluid at 160-170°C
X(CH4)	0.593353	0.58941	0.594271	0.603155	0.597897	0.537576	0.593812	0.0220407	0.583232
X(N2)	0.0291339	0.0294538	0.0313153	0.0268826	0.0287834	0.0382012	0.0292938	0.00362557	0.0258031
X(CO2)	0.105683	0.107113	0.104077	0.101423	0.101266	0.1426	0.10488	0.0145709	0.0969723
X(H2S)	0.243022	0.244699	0.241126	0.242513	0.240973	0.254333	0.242767	0.0045947	0.267537
X(H2O)	0.0288088	0.0293245	0.0292107	0.0260269	0.0310805	0.0272893	0.0290098	0.00160362	0.0264557
Gas phase compositions (mole fractions) in the presence of stable clathrate at -10°C
X(CH4)	0.595959	0.587354	0.590694	0.593705	0.581051	0.574011	0.589024	0.00756086	0.570532
X(N2)	0.0297668	0.0285845	0.0279331	0.0284587	0.0295848	0.0363412	0.0290847	0.00285814	0.0288032
X(CO2)	0.123761	0.12974	0.125958	0.122595	0.12629	0.133472	0.126124	0.00367114	0.118624
X(H2S)	0.250513	0.254321	0.255415	0.255242	0.263074	0.256177	0.255328	0.00373383	0.282041
Gas phase compositions (mole fractions) in the presence of liquid aqueous solution at 20°C
X(CH4)	0.607101	0.613366	0.613422	0.602737	0.611591	0.591887	0.609346	0.00762491	0.591386
X(N2)	0.0282525	0.028603	0.029498	0.028335	0.0305065	0.0367109	0.0290505	0.00296415	0.029458
X(CO2)	0.113642	0.10944	0.108845	0.115131	0.110903	0.122995	0.112273	0.00479122	0.096965
X(H2S)	0.249251	0.249491	0.248235	0.253797	0.246999	0.248406	0.248829	0.00213955	0.282191
